# Supplementary material for: The transcription factor CpMYB62 controls the genetic network that leads to the determination of female flowers in Cucurbita pepo
Source: Hortic Res. 2024 Apr 22;11(6):uhae115. doi: 10.1093/hr/uhae115 (PMC11197297; doi:10.1093/hr/uhae115)
Supplement: Web_Material_uhae115 [file web_material_uhae115.zip]

Archive with 2 entries (2 files):
- Supplementary figures MYB review.pptx
- Supplementary Tables MYB review.xlsx
