# Supplementary material for: The transcription factor CpMYB62 controls the genetic network that leads to the determination of female flowers in Cucurbita pepo
Source: Hortic Res. 2024 Apr 22;11(6):uhae115. doi: 10.1093/hr/uhae115 (PMC11197297; doi:10.1093/hr/uhae115)
Supplement: Web_Material_uhae115 [file web_material_uhae115.zip › Supplementary Tables MYB review.xlsx]

## Sheet: Supplementary Table S1
Supplementary Table S1. Percentage of phenotypic variations in adult plants from 123 M2 lines derived from the EMS mutant collection of Cucurbita pepo.
Phenotypic variation	Number of families	Percentage (%)
Alterations in the apical dominance	10	0.0813
Plant architecture	23	0.187
Plant and flower colour	9	0.0732
Flowering	10	0.0813
Fruit shape and colour	10	0.0813
Sterility	9	0.0732
Fruit set	1	0.0081
Total families affected	72	0.5854

## Sheet: Supplementary Table S2
Supplementary Table S2. Evaluation of sex expression in different populations segregating for myb62.
Population1	Year/season	Phenotype	N2	FFT3	% Female flowers4
F2 (myb62 x UPV-196)	Spring-summer 2021	Monoecious	77	11.42 ± 0.79 b	26% ± 1.1% b
		Androecious	22	No	0% ± 0% a
BC2S1 (myb62 x MU-CU-16)	Spring-summer 2022	Monoecious	160	5.94 ± 0.20 a	31% ± 0.9% d
		Androecious	49	No	0% ± 0% a
1 The mutation myb62 was originally found in the background genotype MU-CU-16.
2 Number of plants of each phenotype.
3 FFT, female flowering transition: node producing the first female flower in monoecious plants.
4% of female flowers in plants with a minimum of 60 nodes.
Significant differences are indicated by different letters in the same column (ANOVA, p≤ 0.05).
Total N = 308.

## Sheet: Supplementary Table S3
Supplementary Table S3: Summary of obtained data from WGS and SNPs filtering for WT and myb62 bulks.
WGS data								WT-bulk	myb62-bulk
No. Reads								86228541	100672632
Mapped reads (%)								97.86	97.83
Average Depth								39.51	45.31
Coverage at least 4X (%)								95.56	96.1
SNP filtering
No. SNPs								1547406	1521214
EMS SNPs (G>A or C>T)								156897	156897
SNPs on detected QTLs								4062	4062
AF (WT-bulk) < 0.3; AF (myb62-bulk) = 1								101	101
Exonic SNPs								20	20
Line-specific SNPs								3	3
EMS SNPs (GQ > 90; DP > 10)								3	3
Nonsynonimous SNPs								3	3
Fine mapping analysis								0	1
Candidate SNPs
SNP	Chr	Position	Ref	Alt	Gene ID (NCBI)	Impact	Functional annotation
1	2	11323571	C	T	111787434	Stop gain	Myb transcription factor
2	2	12153514	G	A	111788742	Stop gain	WPP domain-interacting tail-anchored
3	2	10722318	C	T	111787514	5’-UTR	Phosphoinositide phospholipase C
AF, allelic frequency; GQ, genotype quality; DP, read depth.

## Sheet: Supplementary Table S4
Supplementary Table S4. Putative QTLs identified in chromosome 2 by G' method.
Chrom	qtl	start	end	length	nSNPs	avgSNPs_Mb	peakDeltaSNP	posPeakDeltaSNP	avgDeltaSNP	maxGprime	posMaxGprime	meanGprime	sdGprime	AUCaT	meanPval	meanQval
Chr2	1	6876020	7757106	881086	853	968	0.305082	7192389	0.28136	7.21675	7192389	6.80729	0.241899	442020	7.34601e-05	0.00631072
Chr2	2	8558693	13116867	4558174	2328	511	0.69674	11232831	0.42985	29.2084	11232831	14.6943	7.89486	4.33577e+07	1.19264e-05	0.0011746
Chrom: the chromosome on which the region was identified
qtl: the QTL identification number in this chromosome
start: the start position on that chromosome, i.e. the position of the first SNP that passes the FDR threshold
end: the end position
lenght: the length in base pairs from start to end of the region
nSNPs: the number of SNPs in the region
avgSNPs_Mb: the average number of SNPs/Mb within that region
peakDeltaSNP : the ∆(SNP)
posPeakDeltaSNP: the position of the absolute maximum tricube
maxGprime: the max G’ score in the region
meanGprime: the average G’ score of that region
posMaxGprime: the genomic position of the maximum G’ value in the QTL
sdGprime: the standard deviation of G0 within the region
AUCaT: the Area Under the Curve but above the Threshold line, an indicator of how significant or wide the peak is
meanPval: the average p-value
meanQval: the average adjusted p-value

## Sheet: Supplementary Table S5
Supplementary Table S5. Cosegregation analysis of 258 plants from segregating populations for the myb62 mutation.
Phenotype		Genotype
WT - MONOECIOUS		0/0	Homozygous for reference allele
		0/1	Heterozygous
myb62 - ANDROECIOUS		1/1	Homozygous for alternative allele
SNP 1	Cp4.1LG02: 11323571		Myb transcription factor
SNP 2	Cp4.1LG02: 12153514		WPP domain-interacting tail-anchored 1-like protein
SNP 3	Cp4.1LG02: 10722318		Phosphoinositide phospholipase C
a) High-throughput genotyping of individual segregating plants with the putative SNPs for casual mutation.										b) Validation of SNP 2 (Cp4.1LG02: 11323571) by genotyping of individual plants of a segregating population.
Population	Plant	Phenotype	SNP 1	SNP 2	SNP 3					Population	Plant	Phenotype	SNP 1
F2 2021 Spring-summer season	1	Monoecious	0/0	0/0	0/0					BC2S1 2022 Autumn-winter season	1	Monoecious	0/1
	2	Monoecious	0/0	0/0	0/0						2	Androecious	1/1
	3	Androecious	1/1	1/1	1/1						3	Monoecious	0/1
	4	Monoecious	0/1	0/1	0/1						4	Monoecious	0/1
	5	Androecious	1/1	1/1	1/1						5	Monoecious	0/1
	6	Monoecious	0/0	0/0	0/1						6	Monoecious	0/1
	7	Monoecious	0/1	0/1	0/1						7	Monoecious	0/0
	8	Androecious	1/1	1/1	1/1						8	Monoecious	0/1
	9	Monoecious	0/0	0/0	0/0						9	Monoecious	0/1
	10	Monoecious	0/0	1/1	0/0						10	Monoecious	0/1
	11	Androecious	1/1	1/1	1/1						11	Monoecious	0/1
	12	Androecious	1/1	1/1	0/1						12	Monoecious	0/1
	13	Monoecious	0/0	0/0	0/0						13	Monoecious	0/0
	14	Androecious	1/1	0/1	1/1						14	Monoecious	0/1
	15	Monoecious	0/0	0/1	0/0						15	Monoecious	0/1
	16	Monoecious	0/0	0/0	0/0						16	Monoecious	0/1
	17	Androecious	1/1	1/1	1/1						17	Androecious	1/1
	18	Monoecious	0/0	0/0	0/0						18	Monoecious	0/0
	19	Monoecious	0/1	1/1	0/1						19	Monoecious	0/0
	20	Monoecious	0/1	0/1	0/0						20	Monoecious	0/0
	21	Monoecious	0/0	0/0	0/0						21	Monoecious	0/0
	22	Monoecious	0/0	0/0	0/0						22	Monoecious	0/0
	23	Monoecious	0/1	0/1	0/1						23	Monoecious	0/1
	24	Monoecious	0/1	0/1	0/1						24	Monoecious	0/1
	25	Monoecious	0/0	1/1	0/0						25	Androecious	1/1
	26	Monoecious	0/0	0/0	0/0						26	Monoecious	0/0
	27	Androecious	1/1	0/1	1/1						27	Monoecious	0/1
	28	Monoecious	0/1	0/1	0/1						28	Monoecious	0/1
	29	Monoecious	0/1	1/1	0/1						29	Monoecious	0/1
	30	Androecious	1/1	1/1	1/1						30	Monoecious	0/0
	31	Monoecious	0/1	0/1	0/1						31	Androecious	1/1
	32	Androecious	1/1	1/1	1/1						32	Monoecious	0/1
	33	Androecious	1/1	1/1	1/1						33	Monoecious	0/1
	34	Androecious	1/1	0/1	1/1						34	Monoecious	0/0
	35	Androecious	1/1	0/1	1/1						35	Monoecious	0/1
	36	Androecious	1/1	0/1	1/1						36	Monoecious	0/1
	37	Monoecious	0/0	0/0	0/0						37	Monoecious	0/1
	38	Androecious	1/1	1/1	1/1						38	Monoecious	0/0
	39	Monoecious	0/1	0/1	0/1						39	Monoecious	0/1
BC2S1 2022 Spring-summer season	1	Monoecious	0/0	0/0	0/0						40	Androecious	1/1
	2	Androecious	1/1	1/1	1/1						41	Androecious	1/1
	3	Monoecious	0/1	0/1	0/1						42	Monoecious	0/0
	4	Monoecious	0/1	0/1	0/1						43	Monoecious	0/1
	5	Monoecious	0/0	0/1	0/0						44	Androecious	1/1
	6	Monoecious	0/1	0/1	0/1						45	Monoecious	0/1
	7	Monoecious	0/1	0/0	0/1						46	Monoecious	0/1
	8	Monoecious	0/0	0/0	0/1						47	Androecious	1/1
	9	Monoecious	0/1	0/1	0/1						48	Monoecious	0/1
	10	Androecious	1/1	1/1	1/1						49	Monoecious	0/1
	11	Monoecious	0/1	0/1	0/1						50	Monoecious	0/1
	12	Androecious	1/1	1/1	1/1						51	Monoecious	0/1
	13	Monoecious	0/1	1/1	0/1						52	Monoecious	0/1
	14	Monoecious	0/1	0/1	0/1						53	Monoecious	0/1
	15	Monoecious	0/1	0/1	0/1						54	Monoecious	0/1
	16	Monoecious	0/1	0/0	0/1						55	Monoecious	0/1
	17	Monoecious	0/1	0/1	0/1						56	Monoecious	0/1
	18	Monoecious	0/0	0/0	0/0						57	Monoecious	0/0
	19	Androecious	1/1	0/0	1/1						58	Monoecious	0/1
	20	Monoecious	0/0	0/1	0/0						59	Androecious	1/1
	21	Monoecious	0/1	0/0	0/1						60	Monoecious	0/1
	22	Monoecious	0/0	0/0	0/0						61	Monoecious	0/0
	23	Monoecious	0/1	0/1	0/1						62	Monoecious	0/1
	24	Monoecious	0/1	1/1	0/1						63	Androecious	1/1
	25	Androecious	1/1	0/0	1/1						64	Monoecious	0/1
	26	Monoecious	0/0	0/0	0/0						65	Androecious	1/1
	27	Monoecious	0/0	0/0	0/0						66	Monoecious	0/1
	28	Monoecious	0/1	0/1	0/1						67	Androecious	1/1
	29	Monoecious	0/1	0/1	0/0						68	Monoecious	0/1
	30	Monoecious	0/0	0/0	0/0						69	Androecious	1/1
	31	Monoecious	0/0	0/0	0/0						70	Monoecious	0/1
	32	Androecious	1/1	1/1	1/1						71	Monoecious	0/0
	33	Androecious	1/1	1/1	1/1						72	Monoecious	0/1
	34	Monoecious	0/0	0/1	0/0						73	Monoecious	0/0
	35	Monoecious	0/1	0/0	0/1						74	Androecious	1/1
	36	Monoecious	0/1	0/1	0/1						75	Monoecious	0/1
	37	Androecious	1/1	1/1	1/1						76	Monoecious	0/1
	38	Monoecious	0/0	0/0	0/0						77	Androecious	1/1
	39	Monoecious	0/1	0/1	0/1						78	Monoecious	0/1
	40	Monoecious	0/1	0/1	0/1						79	Monoecious	0/1
	41	Monoecious	0/1	0/0	0/0						80	Monoecious	0/0
	42	Androecious	1/1	0/1	1/1						81	Monoecious	0/1
	43	Monoecious	0/1	0/0	0/1						82	Monoecious	0/0
	44	Monoecious	0/1	0/1	0/1						83	Monoecious	0/1
	45	Monoecious	0/1	0/1	0/1						84	Androecious	1/1
	46	Monoecious	0/1	0/1	0/1						85	Monoecious	0/1
	47	Monoecious	0/1	0/1	0/1						86	Monoecious	0/1
	48	Androecious	1/1	1/1	1/1						87	Monoecious	0/1
	49	Androecious	1/1	1/1	0/1						88	Monoecious	0/1
	50	Monoecious	0/0	0/0	0/0						89	Monoecious	0/1
	51	Monoecious	0/1	0/0	0/1						90	Monoecious	0/0
	52	Androecious	1/1	1/1	1/1						91	Monoecious	0/1
	53	Monoecious	0/0	0/1	0/0						92	Monoecious	0/0
	54	Monoecious	0/0	0/0	0/0						93	Monoecious	0/1
	55	Monoecious	0/1	0/1	0/1						94	Androecious	1/1
	56	Androecious	1/1	1/1	1/1						95	Monoecious	0/1
	57	Androecious	1/1	1/1	1/1						96	Monoecious	0/1
	58	Androecious	1/1	0/1	1/1						97	Androecious	1/1
	59	Monoecious	0/0	0/1	0/0						98	Monoecious	0/0
	60	Androecious	1/1	1/1	0/1						99	Monoecious	0/1
	61	Monoecious	0/1	0/1	0/1						100	Androecious	1/1
	62	Androecious	1/1	1/1	0/1						101	Monoecious	0/1
	63	Monoecious	0/0	0/0	0/1						102	Androecious	1/1
	64	Monoecious	0/1	0/1	0/1						103	Monoecious	0/0
	65	Androecious	1/1	1/1	1/1						104	Monoecious	0/1
	66	Androecious	1/1	1/1	0/1						105	Androecious	1/1
	67	Androecious	1/1	1/1	1/1						106	Androecious	1/1
	68	Monoecious	0/1	0/1	0/1						107	Monoecious	0/1
	69	Monoecious	0/0	0/0	0/0						108	Monoecious	0/1
	70	Monoecious	0/1	1/1	0/1						109	Monoecious	0/1
	71	Androecious	1/1	1/1	1/1						110	Androecious	1/1
	72	Monoecious	0/0	0/0	0/0						111	Androecious	1/1
	73	Monoecious	0/1	0/1	0/1						112	Monoecious	0/0
	74	Monoecious	0/1	0/1	0/1						113	Monoecious	0/1
	75	Monoecious	0/1	0/1	0/1						114	Androecious	1/1
	76	Monoecious	0/1	1/1	0/1						115	Monoecious	0/0
	77	Monoecious	0/1	0/1	0/1						116	Monoecious	0/0
	78	Monoecious	0/1	0/1	0/1						117	Monoecious	0/0
	79	Androecious	1/1	1/1	1/1						118	Monoecious	0/1
	80	Monoecious	0/0	0/0	0/0						119	Monoecious	0/1
	81	Monoecious	0/0	0/0	0/0						120	Androecious	1/1
	82	Monoecious	0/0	0/0	0/0						121	Androecious	1/1
	83	Monoecious	0/0	0/0	0/0						122	Androecious	1/1
	84	Androecious	1/1	1/1	1/1						123	Androecious	1/1
	85	Monoecious	0/1	0/1	0/1						124	Monoecious	0/0
	86	Monoecious	0/1	0/1	0/1						125	Androecious	1/1
	87	Monoecious	0/1	0/1	0/1						126	Monoecious	0/1
	88	Androecious	1/1	0/1	1/1						127	Monoecious	0/1
	89	Monoecious	0/0	0/0	0/0						128	Monoecious	0/1
	90	Monoecious	0/0	0/0	0/0						129	Monoecious	0/0
	91	Monoecious	0/1	0/1	0/1						130	Monoecious	0/1
	92	Monoecious	0/1	0/0	0/1						131	Monoecious	0/1
	93	Monoecious	0/1	0/1	0/1						132	Monoecious	0/1
	94	Monoecious	0/1	0/1	0/1						133	Monoecious	0/1
	95	Androecious	1/1	1/1	1/1						134	Monoecious	0/1
	96	Monoecious	0/0	0/0	0/0						135	Monoecious	0/1
	97	Monoecious	0/0	0/0	0/1						136	Androecious	1/1
	98	Monoecious	0/0	0/0	0/0						137	Monoecious	0/1
	99	Androecious	1/1	0/1	1/1						138	Androecious	1/1
	100	Androecious	1/1	1/1	1/1						139	Monoecious	0/0
	101	Monoecious	0/1	0/1	0/1						140	Monoecious	0/1
	102	Monoecious	0/0	0/1	0/0						141	Androecious	1/1
	103	Monoecious	0/0	0/0	0/0						142	Androecious	1/1
	104	Monoecious	0/0	0/0	0/1						143	Monoecious	0/1
	105	Monoecious	0/1	0/1	1/1						144	Monoecious	0/1
	106	Androecious	1/1	0/1	1/1						145	Monoecious	0/0
	107	Monoecious	0/1	0/1	0/1						146	Androecious	1/1
	108	Androecious	1/1	1/1	1/1						147	Monoecious	0/1
	109	Monoecious	0/0	0/0	0/0						148	Monoecious	0/1
	110	Androecious	1/1	1/1	1/1						149	Androecious	1/1
	111	Androecious	1/1	0/1	1/1						150	Monoecious	0/1
	112	Monoecious	0/0	0/0	0/0						151	Monoecious	0/1
	113	Monoecious	0/1	0/0	0/1						152	Monoecious	0/1
	114	Monoecious	0/0	0/0	0/0						153	Monoecious	0/0
	115	Monoecious	0/1	0/1	0/0						154	Monoecious	0/0
	116	Monoecious	0/1	0/0	0/1						155	Androecious	1/1
	117	Monoecious	0/0	0/1	0/0						156	Monoecious	0/1
	118	Androecious	1/1	1/1	1/1						157	Monoecious	0/1
	119	Monoecious	0/1	0/1	0/1						158	Monoecious	0/1
	120	Monoecious	0/1	0/1	0/1						159	Androecious	1/1
	121	Monoecious	0/1	1/1	1/1						160	Androecious	1/1
	122	Monoecious	0/1	0/1	0/1						161	Androecious	1/1
	123	Monoecious	0/1	0/1	0/1						162	Monoecious	0/1
	124	Androecious	1/1	1/1	1/1						163	Monoecious	0/1
	125	Monoecious	0/0	0/1	0/1						164	Monoecious	0/1
	126	Androecious	1/1	1/1	1/1						165	Monoecious	0/0
	127	Androecious	1/1	1/1	1/1						166	Monoecious	0/1
	128	Monoecious	0/1	0/1	0/0						167	Monoecious	0/0
	129	Monoecious	0/1	0/1	0/0						168	Monoecious	0/1
	130	Androecious	1/1	1/1	1/1						169	Androecious	1/1
	131	Androecious	1/1	1/1	1/1						170	Monoecious	0/1
	132	Monoecious	0/1	0/1	0/1						171	Androecious	1/1
	133	Monoecious	0/0	0/1	0/0						172	Monoecious	0/1
	134	Monoecious	0/0	0/1	0/1						173	Monoecious	0/0
	135	Monoecious	0/1	0/1	0/1						174	Monoecious	0/1
	136	Monoecious	0/1	0/0	0/1						175	Monoecious	0/1
	137	Androecious	1/1	1/1	1/1						176	Monoecious	0/1
	138	Monoecious	0/1	0/1	0/1						177	Monoecious	0/1
	139	Monoecious	0/1	0/0	0/1						178	Androecious	1/1
	140	Monoecious	0/1	0/0	0/1						179	Androecious	1/1
	141	Androecious	1/1	1/1	1/1						180	Monoecious	0/0
	142	Monoecious	0/0	0/0	0/0						181	Androecious	1/1
	143	Monoecious	0/1	0/1	0/1						182	Monoecious	0/1
	144	Monoecious	0/1	0/1	0/1						183	Androecious	1/1
	145	Monoecious	0/1	0/0	0/1						184	Monoecious	0/1
	146	Monoecious	0/1	0/1	0/1						185	Monoecious	0/1
	147	Androecious	1/1	0/1	0/1						186	Androecious	1/1
	148	Monoecious	0/1	0/1	0/1						187	Monoecious	0/0
	149	Androecious	1/1	1/1	1/1						188	Monoecious	0/0
	150	Monoecious	0/0	0/0	0/0						189	Monoecious	0/1
	151	Monoecious	0/0	0/0	0/0						190	Androecious	1/1
	152	Monoecious	0/0	0/0	0/1						191	Androecious	1/1
	153	Monoecious	0/0	0/0	0/0						192	Androecious	1/1
	154	Monoecious	0/1	0/1	0/1						193	Monoecious	0/1
	155	Monoecious	0/0	0/1	0/0						194	Monoecious	0/1
	156	Monoecious	0/0	0/0	0/0						195	Monoecious	0/0
	157	Monoecious	0/1	0/1	0/1						196	Monoecious	0/1
	158	Androecious	1/1	0/1	1/1						197	Monoecious	0/1
	159	Monoecious	0/0	0/0	0/0						198	Androecious	1/1
	160	Monoecious	0/1	0/1	0/1						199	Monoecious	0/1
	161	Monoecious	0/0	0/0	0/0						200	Androecious	1/1
	162	Monoecious	0/0	0/0	0/0						201	Monoecious	0/1
	163	Androecious	1/1	1/1	1/1						202	Monoecious	0/1
	164	Monoecious	0/1	0/1	0/1						203	Monoecious	0/0
	165	Androecious	1/1	1/1	1/1						204	Monoecious	0/1
	166	Monoecious	0/0	0/0	0/0						205	Monoecious	0/1
	167	Monoecious	0/1	0/1	0/0						206	Androecious	1/1
	168	Monoecious	0/1	0/1	0/1						207	Monoecious	0/1
	169	Monoecious	0/1	0/1	0/1						208	Androecious	1/1
	170	Monoecious	0/1	0/1	0/1						209	Monoecious	0/1
	171	Monoecious	0/1	0/1	0/1						210	Monoecious	0/1
	172	Androecious	1/1	0/1	1/1						211	Monoecious	0/0
	173	Androecious	1/1	0/0	1/1						212	Monoecious	0/1
	174	Monoecious	0/0	0/0	0/0						213	Monoecious	0/1
	175	Monoecious	0/0	0/1	0/0						214	Monoecious	0/0
	176	Monoecious	0/1	0/1	0/1						215	Monoecious	0/1
	177	Monoecious	0/1	0/1	0/1						216	Monoecious	0/0
	178	Monoecious	0/1	0/1	0/1						217	Monoecious	0/0
	179	Monoecious	0/1	0/0	0/1						218	Androecious	1/1
	180	Monoecious	0/1	0/1	0/1						219	Monoecious	0/0
	181	Monoecious	0/1	0/0	0/1						220	Androecious	1/1
	182	Monoecious	0/1	1/1	0/1						221	Androecious	1/1
	183	Monoecious	0/1	0/0	0/1						222	Monoecious	0/1
	184	Monoecious	0/1	0/0	0/1						223	Monoecious	0/1
	185	Monoecious	0/1	0/1	0/1						224	Androecious	1/1
	186	Androecious	1/1	0/1	1/1						225	Androecious	1/1
	187	Monoecious	0/1	1/1	1/1						226	Monoecious	0/0
	188	Monoecious	0/0	0/1	0/0						227	Monoecious	0/1
	189	Monoecious	0/0	0/1	0/0						228	Monoecious	0/0
	190	Androecious	1/1	0/1	1/1						229	Androecious	1/1
	191	Monoecious	0/1	0/1	0/1						230	Androecious	1/1
	192	Monoecious	0/0	0/0	0/0						231	Monoecious	0/1
	193	Monoecious	0/1	0/1	0/1
	194	Monoecious	0/1	0/1	0/1
	195	Monoecious	0/0	0/0	0/0
	196	Monoecious	0/1	0/1	0/1
	197	Monoecious	0/0	0/0	0/0
	198	Monoecious	0/0	0/0	0/0
	199	Monoecious	0/0	0/0	0/0
	200	Monoecious	0/0	0/0	0/0
	201	Monoecious	0/1	0/1	0/0
	202	Monoecious	0/0	0/0	0/0
	203	Monoecious	0/0	0/0	0/0
	204	Monoecious	0/0	0/0	0/0
	205	Androecious	1/1	1/1	1/1
	206	Monoecious	0/1	0/0	0/1
	207	Monoecious	0/0	0/0	0/0
	208	Monoecious	0/0	0/0	0/0
	209	Monoecious	0/0	0/0	0/0

## Sheet: Supplementary Table S6 
Supplementary Table S6. Synteny blocks in C. pepo v4.1 genome containing CpMYB62 (highlighted in yellow) and CpMYB62-A (highlighted in orange) genes. NA indicates that the gene has no paralogue gene.
Block ID	cpecpeB473				Block ID	cpecpeB229
Genome A	Cucurbita pepo (MU-CU-16) v4.1 [Cp4.1LG02:11052449..11549696 (+)]				Genome A	Cucurbita pepo (MU-CU-16) v4.1 [Cp4.1LG13:5683783..6092981 (+)]
Genome B	Cucurbita pepo (MU-CU-16) v4.1 [Cp4.1LG05:5685489..6101436 (-)]				Genome B	Cucurbita pepo (MU-CU-16) v4.1 [Cp4.1LG02:3113853..3382492 (+)]
Gene A	Gene B	E value			Gene A	Gene B	E value
Cp4.1LG02g13620	Cp4.1LG05g09270	4e-147			Cp4.1LG13g05120	Cp4.1LG02g03570	2e-289
Cp4.1LG02g13510	Cp4.1LG05g09290	6e-124			Cp4.1LG13g05050	NA	NA
Cp4.1LG02g13570	NA	NA			Cp4.1LG13g05110	NA	NA
Cp4.1LG02g13670	Cp4.1LG05g09420	3e-40			Cp4.1LG13g05010	NA	NA
Cp4.1LG02g13520	NA	NA			Cp4.1LG13g05000	NA	NA
Cp4.1LG02g13530	NA	NA			Cp4.1LG13g04990	Cp4.1LG02g03450	5e-23
Cp4.1LG02g13490	Cp4.1LG05g09340	3e-78			Cp4.1LG13g05080	NA	NA
NA	Cp4.1LG05g09410	NA			Cp4.1LG13g05100	NA	NA
Cp4.1LG02g13400	Cp4.1LG05g09140	2e-72			Cp4.1LG13g05040	NA	NA
Cp4.1LG02g13350	NA	NA			Cp4.1LG13g05130	NA	NA
Cp4.1LG02g13440	NA	NA			NA	Cp4.1LG02g03520	NA
Cp4.1LG02g13390	NA	NA			NA	Cp4.1LG02g03390	NA
Cp4.1LG02g13380	NA	NA			NA	Cp4.1LG02g03440	NA
Cp4.1LG02g13360	NA	NA			NA	Cp4.1LG02g03350	NA
Cp4.1LG02g13410	NA	NA			NA	Cp4.1LG02g03320	NA
Cp4.1LG02g13470	NA	NA			NA	Cp4.1LG02g03360	NA
NA	Cp4.1LG05g09150	NA			NA	Cp4.1LG02g03400	NA
NA	Cp4.1LG05g09120	NA			Cp4.1LG13g04910	Cp4.1LG02g03380	6e-148
NA	Cp4.1LG05g09160	NA			Cp4.1LG13g04930	NA	NA
Cp4.1LG02g13370	Cp4.1LG05g09100	9e-175			Cp4.1LG13g04970	NA	NA
Cp4.1LG02g13480	NA	NA			Cp4.1LG13g04950	NA	NA
NA	Cp4.1LG05g09080	NA			Cp4.1LG13g04870	NA	NA
NA	Cp4.1LG05g09190	NA			Cp4.1LG13g04960	NA	NA
NA	Cp4.1LG05g09180	NA			NA	Cp4.1LG02g03370	NA
NA	Cp4.1LG05g09110	NA			Cp4.1LG13g04890	Cp4.1LG02g03330	3e-56
Cp4.1LG02g13430	Cp4.1LG05g09210	8e-23			Cp4.1LG13g04860	Cp4.1LG02g03300	0
Cp4.1LG02g13420	Cp4.1LG05g09090	4e-49			Cp4.1LG13g04900	NA	NA
Cp4.1LG02g13340	Cp4.1LG05g09130	8e-52			Cp4.1LG13g04920	NA	NA
Cp4.1LG02g13460	NA	NA			Cp4.1LG13g04940	NA	NA
Cp4.1LG02g13450	NA	NA			Cp4.1LG13g04880	NA	NA
Cp4.1LG02g13330	NA	NA			Cp4.1LG13g04790	NA	NA
Cp4.1LG02g13300	NA	NA			Cp4.1LG13g04700	NA	NA
Cp4.1LG02g13260	NA	NA			Cp4.1LG13g04740	NA	NA
Cp4.1LG02g13280	NA	NA			Cp4.1LG13g04840	NA	NA
Cp4.1LG02g13270	NA	NA			Cp4.1LG13g04680	NA	NA
Cp4.1LG02g13290	NA	NA			Cp4.1LG13g04730	NA	NA
Cp4.1LG02g13320	NA	NA			Cp4.1LG13g04830	NA	NA
Cp4.1LG02g13250	NA	NA			Cp4.1LG13g04720	NA	NA
Cp4.1LG02g13310	NA	NA			Cp4.1LG13g04710	NA	NA
Cp4.1LG02g13080	NA	NA			Cp4.1LG13g04690	NA	NA
Cp4.1LG02g13090	NA	NA			Cp4.1LG13g04850	NA	NA
Cp4.1LG02g13200	NA	NA			Cp4.1LG13g04760	NA	NA
Cp4.1LG02g13190	NA	NA			Cp4.1LG13g04810	NA	NA
Cp4.1LG02g13140	NA	NA			Cp4.1LG13g04770	NA	NA
Cp4.1LG02g13070	NA	NA			Cp4.1LG13g04780	NA	NA
NA	Cp4.1LG05g09170	NA			NA	Cp4.1LG02g03310	NA
NA	Cp4.1LG05g09200	NA			NA	Cp4.1LG02g03340	NA
NA	Cp4.1LG05g09230	NA			NA	Cp4.1LG02g03410	NA
NA	Cp4.1LG05g09220	NA			NA	Cp4.1LG02g03420	NA
NA	Cp4.1LG05g09060	NA			NA	Cp4.1LG02g03430	NA
NA	Cp4.1LG05g09050	NA			NA	Cp4.1LG02g03250	NA
NA	Cp4.1LG05g08900	NA			NA	Cp4.1LG02g03260	NA
NA	Cp4.1LG05g09070	NA			Cp4.1LG13g04820	Cp4.1LG02g03230	3e-43
NA	Cp4.1LG05g08970	NA			Cp4.1LG13g04800	NA	NA
NA	Cp4.1LG05g08980	NA			Cp4.1LG13g04750	NA	NA
NA	Cp4.1LG05g08910	NA			Cp4.1LG13g04650	NA	NA
NA	Cp4.1LG05g08890	NA			Cp4.1LG13g04540	NA	NA
NA	Cp4.1LG05g09030	NA			Cp4.1LG13g04640	NA	NA
NA	Cp4.1LG05g09010	NA			Cp4.1LG13g04610	NA	NA
NA	Cp4.1LG05g08940	NA			Cp4.1LG13g04620	NA	NA
Cp4.1LG02g13060	Cp4.1LG05g08990	9e-58			Cp4.1LG13g04530	NA	NA
Cp4.1LG02g13220	NA	NA			Cp4.1LG13g04670	NA	NA
Cp4.1LG02g13130	NA	NA			Cp4.1LG13g04560	NA	NA
Cp4.1LG02g13150	NA	NA			Cp4.1LG13g04630	NA	NA
Cp4.1LG02g13230	NA	NA			Cp4.1LG13g04580	NA	NA
Cp4.1LG02g13210	NA	NA			Cp4.1LG13g04570	NA	NA
Cp4.1LG02g13240	NA	NA			Cp4.1LG13g04600	NA	NA
Cp4.1LG02g13100	NA	NA			Cp4.1LG13g04590	NA	NA
Cp4.1LG02g13160	NA	NA			Cp4.1LG13g04660	NA	NA
Cp4.1LG02g13170	NA	NA			NA	Cp4.1LG02g03210	NA
NA	Cp4.1LG05g08920	NA			NA	Cp4.1LG02g03220	NA
NA	Cp4.1LG05g09000	NA			NA	Cp4.1LG02g03190	NA
NA	Cp4.1LG05g09040	NA			NA	Cp4.1LG02g03240	NA
NA	Cp4.1LG05g08930	NA			NA	Cp4.1LG02g03280	NA
NA	Cp4.1LG05g08950	NA			NA	Cp4.1LG02g03180	NA
Cp4.1LG02g13180	Cp4.1LG05g08960	7e-183			NA	Cp4.1LG02g03170	NA
Cp4.1LG02g13120	NA	NA			NA	Cp4.1LG02g03200	NA
Cp4.1LG02g13110	NA	NA			NA	Cp4.1LG02g03290	NA
Cp4.1LG02g13020	NA	NA			NA	Cp4.1LG02g03270	NA
Cp4.1LG02g12950	NA	NA			NA	Cp4.1LG02g03160	NA
Cp4.1LG02g12900	NA	NA			NA	Cp4.1LG02g03150	NA
Cp4.1LG02g12910	NA	NA			Cp4.1LG13g04550	Cp4.1LG02g02980	3e-116
NA	Cp4.1LG05g09020	NA			Cp4.1LG13g04440	NA	NA
NA	Cp4.1LG05g08850	NA			Cp4.1LG13g04510	NA	NA
NA	Cp4.1LG05g08840	NA			Cp4.1LG13g04420	NA	NA
NA	Cp4.1LG05g08880	NA			Cp4.1LG13g04500	NA	NA
NA	Cp4.1LG05g08770	NA			Cp4.1LG13g04410	NA	NA
NA	Cp4.1LG05g08860	NA			NA	Cp4.1LG02g03020	NA
NA	Cp4.1LG05g08790	NA			NA	Cp4.1LG02g03080	NA
NA	Cp4.1LG05g08780	NA			NA	Cp4.1LG02g03040	NA
NA	Cp4.1LG05g08870	NA			NA	Cp4.1LG02g03140	NA
NA	Cp4.1LG05g08820	NA			NA	Cp4.1LG02g02990	NA
NA	Cp4.1LG05g08830	NA			NA	Cp4.1LG02g03070	NA
NA	Cp4.1LG05g08800	NA			Cp4.1LG13g04480	Cp4.1LG02g03000	2e-192
Cp4.1LG02g12940	Cp4.1LG05g08810	2e-109
Cp4.1LG02g13040	NA	NA
Cp4.1LG02g13010	NA	NA
Cp4.1LG02g13050	NA	NA
Cp4.1LG02g12960	NA	NA
Cp4.1LG02g13000	NA	NA
Cp4.1LG02g13030	NA	NA
Cp4.1LG02g12970	NA	NA
Cp4.1LG02g12930	NA	NA
Cp4.1LG02g12990	NA	NA
Cp4.1LG02g12920	NA	NA
Cp4.1LG02g12980	NA	NA
Cp4.1LG02g12770	NA	NA
Cp4.1LG02g12820	NA	NA
Cp4.1LG02g12780	NA	NA
Cp4.1LG02g12890	NA	NA
Cp4.1LG02g12840	NA	NA
Cp4.1LG02g12880	NA	NA
Cp4.1LG02g12860	NA	NA
Cp4.1LG02g12850	NA	NA
Cp4.1LG02g12800	NA	NA
NA	Cp4.1LG05g08760	NA
NA	Cp4.1LG05g08660	NA
NA	Cp4.1LG05g08690	NA
NA	Cp4.1LG05g08730	NA
NA	Cp4.1LG05g08650	NA
NA	Cp4.1LG05g08670	NA
NA	Cp4.1LG05g08740	NA
NA	Cp4.1LG05g08700	NA
NA	Cp4.1LG05g08680	NA
NA	Cp4.1LG05g08720	NA
Cp4.1LG02g12790	Cp4.1LG05g08710	8e-55

## Sheet: Supplementary Table S7
Supplementary Table S7: Effect of hormonal treatments with GA3 and paclobutrazol, inhibitor of gibberellins, in the sex expression of WT and myb62 mutant plants.
		Treatment
	Genotype	GA3	Paclobutrazol	Control
Female flowering transition	wt/wt	15±3,72 b	9±0,65 a	11±0,68 ab
	myb62/myb62	-	-	-
% female flowers	wt/wt	10,75%±2,9% b	35,1%±3,4% d	22,7%±2,3% c
	myb62/myb62	0%±0% a	0%±0% a	0%±0% a
Different letters showed significant differences between plant genotypes and treatment (ANOVA, p ≤ 0.05).

## Sheet: Supplementary Table S8
Supplementary Table S8: Statistics of RNA-seq clean data.
Genotype	Stage	No Sample	Clean reads	Q20 (%)	Q30 (%)	GC (%)	Mapping (%)	Mapped reads
myb62	M0	1	21127931	97.09	91.42	45.95	95.27	20128580
		2	20629317	97.27	91.93	45.92	95.24	19647362
		3	24064181	97.52	92.49	45.62	95.51	22983699
	M1	1	24027648	97.25	91.79	45.56	95.29	22895946
		2	24067695	97.17	91.66	45.76	95.22	22917259
		3	24068255	97.21	91.75	45.53	87.38	21030841
WT	M0	1	24068739	97.25	91.76	45.76	95	22865302
		2	24034221	97.14	91.5	45.81	95.2	22880578
		3	24122424	97.35	92.09	45.8	95.31	22991082
	M1	1	20532299	97.46	92.38	45.94	95.26	19559068
		2	24091297	97.19	91.52	45.8	95.18	22930096
		3	24014155	97.54	92.59	45.75	94.81	22767820

## Sheet: Supplementary Table S9
Supplementary Table S9: List of proteins from Arabidopsis and C. pepo used for phylogenetic analysis. Gene names have been asigned to genes from clade CP5 of C. pepo.
Species	Gene ID	Protein	Clade	Asigned name (CP5)
Arabidopsis thaliana	At3g27920	AtMYB0	S15
Arabidopsis thaliana	At3g09230	AtMYB1	S23
Arabidopsis thaliana	At2g47190	AtMYB2	S20
Arabidopsis thaliana	At1g22640	AtMYB3	S4
Arabidopsis thaliana	At4g38620	AtMYB4	S4
Arabidopsis thaliana	At3g13540	AtMYB5	Unclustered
Arabidopsis thaliana	At4g09460	AtMYB6	Unclustered
Arabidopsis thaliana	At2g16720	AtMYB7	S4
Arabidopsis thaliana	At4g09460	AtMYB8	Unclustered
Arabidopsis thaliana	At5g16770	AtMYB9	S10
Arabidopsis thaliana	At3g12820	AtMYB10	Unclustered
Arabidopsis thaliana	At3g62610	AtMYB11	S7
Arabidopsis thaliana	At2g47460	AtMYB12	S7
Arabidopsis thaliana	At1g06180	AtMYB13	S2
Arabidopsis thaliana	At2g31180	AtMYB14	S2
Arabidopsis thaliana	At3g23250	AtMYB15	S2
Arabidopsis thaliana	At5g15310	AtMYB16	S9
Arabidopsis thaliana	At3g61250	AtMYB17	S9
Arabidopsis thaliana	At4g25560	AtMYB18	S16
Arabidopsis thaliana	At5g52260	AtMYB19	S16
Arabidopsis thaliana	At1g66230	AtMYB20	Unclustered
Arabidopsis thaliana	At3g27810	AtMYB21	S19
Arabidopsis thaliana	At5g40430	AtMYB22	S25
Arabidopsis thaliana	At5g40330	AtMYB23	S15
Arabidopsis thaliana	At5g40350	AtMYB24	S19
Arabidopsis thaliana	At2g39880	AtMYB25	S23
Arabidopsis thaliana	At3g13890	AtMYB26	Unclustered
Arabidopsis thaliana	At3g53200	AtMYB27	Unclustered
Arabidopsis thaliana	At5g61420	AtMYB28	S12
Arabidopsis thaliana	At5g07690	AtMYB29	S12
Arabidopsis thaliana	At3g28910	AtMYB30	S1
Arabidopsis thaliana	At1g74650	AtMYB31	S1
Arabidopsis thaliana	At4g34990	AtMYB32	S4
Arabidopsis thaliana	At5g06100	AtMYB33	S18
Arabidopsis thaliana	At5g60890	AtMYB34	S12
Arabidopsis thaliana	At3g28470	AtMYB35	Unclustered
Arabidopsis thaliana	At5g57620	AtMYB36	S14
Arabidopsis thaliana	At5g23000	AtMYB37	S14
Arabidopsis thaliana	At2g36890	AtMYB38	S14
Arabidopsis thaliana	At4g17780	AtMYB39	S10
Arabidopsis thaliana	At5g14340	AtMYB40	Unclustered
Arabidopsis thaliana	At4g28110	AtMYB41	S11
Arabidopsis thaliana	At4g12350	AtMYB42	Unclustered
Arabidopsis thaliana	At5g16600	AtMYB43	Unclustered
Arabidopsis thaliana	At5g67300	AtMYB44	S22
Arabidopsis thaliana	At3g48920	AtMYB45	S16
Arabidopsis thaliana	At5g12870	AtMYB46	Unclustered
Arabidopsis thaliana	At1g18710	AtMYB47	Unclustered
Arabidopsis thaliana	At3g46130	AtMYB48	Unclustered
Arabidopsis thaliana	At5g54230	AtMYB49	Unclustered
Arabidopsis thaliana	At1g57560	AtMYB50	S13
Arabidopsis thaliana	At1g18570	AtMYB51	S12
Arabidopsis thaliana	At1g17950	AtMYB52	S21
Arabidopsis thaliana	At5g65230	AtMYB53	S24
Arabidopsis thaliana	At1g73410	AtMYB54	S21
Arabidopsis thaliana	At4g01680	AtMYB55	S13
Arabidopsis thaliana	At5g17800	AtMYB56	S21
Arabidopsis thaliana	At3g01530	AtMYB57	Unclustered
Arabidopsis thaliana	At1g16490	AtMYB58	S3
Arabidopsis thaliana	At5g59780	AtMYB59	Unclustered
Arabidopsis thaliana	At1g08810	AtMYB60	S1
Arabidopsis thaliana	At1g09540	AtMYB61	S13
Arabidopsis thaliana	At1g68320	AtMYB62	S20
Arabidopsis thaliana	At1g79180	AtMYB63	S3
Arabidopsis thaliana	At5g11050	AtMYB64	S25
Arabidopsis thaliana	At3g11440	AtMYB65	S18
Arabidopsis thaliana	At5g14750	AtMYB66	S15
Arabidopsis thaliana	At3g12720	AtMYB67	Unclustered
Arabidopsis thaliana	At5g65790	AtMYB68	S14
Arabidopsis thaliana	At4g33450	AtMYB69	S21
Arabidopsis thaliana	At2g23290	AtMYB70	S22
Arabidopsis thaliana	At3g24310	AtMYB71	Unclustered
Arabidopsis thaliana	At1g56160	AtMYB72	Unclustered
Arabidopsis thaliana	At4g37260	AtMYB73	S22
Arabidopsis thaliana	At4g05100	AtMYB74	S11
Arabidopsis thaliana	At1g56650	AtMYB75	S6
Arabidopsis thaliana	At5g07700	AtMYB76	S12
Arabidopsis thaliana	At3g50060	AtMYB77	S22
Arabidopsis thaliana	At5g49620	AtMYB78	S20
Arabidopsis thaliana	At4g13480	AtMYB79	Unclustered
Arabidopsis thaliana	At5g56110	AtMYB80	Unclustered
Arabidopsis thaliana	At2g26960	AtMYB81	S18
Arabidopsis thaliana	At5g52600	AtMYB82	Unclustered
Arabidopsis thaliana	At3g08500	AtMYB83	Unclustered
Arabidopsis thaliana	At3g49690	AtMYB84	S14
Arabidopsis thaliana	At4g22680	AtMYB85	Unclustered
Arabidopsis thaliana	At5g26660	AtMYB86	S13
Arabidopsis thaliana	At4g37780	AtMYB87	S14
Arabidopsis thaliana	At2g02820	AtMYB88	Unclustered
Arabidopsis thaliana	At5g39700	AtMYB89	Unclustered
Arabidopsis thaliana	At1g66390	AtMYB90	S6
Arabidopsis thaliana	At2g37630	AtMYB91	Unclustered
Arabidopsis thaliana	At5g10280	AtMYB92	S24
Arabidopsis thaliana	At1g34670	AtMYB93	S24
Arabidopsis thaliana	At3g47600	AtMYB94	S1
Arabidopsis thaliana	At1g74430	AtMYB95	Unclustered
Arabidopsis thaliana	At5g62470	AtMYB96	S1
Arabidopsis thaliana	At4g26930	AtMYB97	S18
Arabidopsis thaliana	At4g18770	AtMYB98	Unclustered
Arabidopsis thaliana	At5g62320	AtMYB99	Unclustered
Arabidopsis thaliana	At2g25230	AtMYB100	S25
Arabidopsis thaliana	At2g32460	AtMYB101	S18
Arabidopsis thaliana	At4g21440	AtMYB102	S11
Arabidopsis thaliana	At1g63910	AtMYB103	Unclustered
Arabidopsis thaliana	At2g26950	AtMYB104	Unclustered
Arabidopsis thaliana	At1g69560	AtMYB105	S21
Arabidopsis thaliana	At3g01140	AtMYB106	S9
Arabidopsis thaliana	At3g02940	AtMYB107	S10
Arabidopsis thaliana	At3g06490	AtMYB108	S20
Arabidopsis thaliana	At3g55730	AtMYB109	S23
Arabidopsis thaliana	At3g29020	AtMYB110	S21
Arabidopsis thaliana	At5g49330	AtMYB111	S7
Arabidopsis thaliana	At1g48000	AtMYB112	S20
Arabidopsis thaliana	At1g66370	AtMYB113	S6
Arabidopsis thaliana	At1g66380	AtMYB114	S6
Arabidopsis thaliana	At5g40360	AtMYB115	S25
Arabidopsis thaliana	At1g25340	AtMYB116	S20
Arabidopsis thaliana	At1g26780	AtMYB117	S21
Arabidopsis thaliana	At3g27785	AtMYB118	S25
Arabidopsis thaliana	At5g58850	AtMYB119	S25
Arabidopsis thaliana	At5g55020	AtMYB120	S18
Arabidopsis thaliana	At3g30210	AtMYB121	Unclustered
Arabidopsis thaliana	At1g74080	AtMYB122	S12
Arabidopsis thaliana	At5g35550	AtMYB123	S5
Arabidopsis thaliana	At1g14350	AtMYB124	Unclustered
Cucurbita pepo	111776339	XP_023511538.1	CP9
Cucurbita pepo	111776774	XP_023511898.1	CP8
Cucurbita pepo	111776839	XP_023511995.1	CP6
Cucurbita pepo	111776920	XP_023512105.1	CP2
Cucurbita pepo	111776933	XP_023512119.1	CP2
Cucurbita pepo	111776970	XP_023512167.1	CP10
Cucurbita pepo	111777046	XP_023512256.1	CP10
Cucurbita pepo	111777158	XP_023512391.1	CP2
Cucurbita pepo	111777359	XP_023512719.1	CP11
Cucurbita pepo	111777469	XP_023512861.1	CP8
Cucurbita pepo	111777509	XP_023512922.1	CP10
Cucurbita pepo	111777524	XP_023512939.1	CP1
Cucurbita pepo	111777666	XP_023513135.1	CP9
Cucurbita pepo	111777803	XP_023513290.1	CP12
Cucurbita pepo	111778593	XP_023514276.1	CP13
Cucurbita pepo	111779158	XP_023515003.1	CP6
Cucurbita pepo	111779205	XP_023515068.1	CP8
Cucurbita pepo	111779240	XP_023515116.1	CP8
Cucurbita pepo	111779251	XP_023515132.1	CP5	CpMYB2B-1
Cucurbita pepo	111779376	XP_023515311.1	CP7
Cucurbita pepo	111779826	XP_023515754.1	CP12
Cucurbita pepo	111780275	XP_023516398.1	CP14
Cucurbita pepo	111780562	XP_023516757.1	CP3
Cucurbita pepo	111780643	XP_023516873.1	CP14
Cucurbita pepo	111781030	XP_023517197.1	CP2
Cucurbita pepo	111781177	XP_023517401.1	CP9
Cucurbita pepo	111781249	XP_023517499.1	CP1
Cucurbita pepo	111781511	XP_023517919.1	CP1
Cucurbita pepo	111781722	XP_023518177.1	CP12
Cucurbita pepo	111782159	XP_023518735.1	CP14
Cucurbita pepo	111782525	XP_023519055.1	CP6
Cucurbita pepo	111782869	XP_023519466.1	CP14
Cucurbita pepo	111783202	XP_023519871.1	CP9
Cucurbita pepo	111783245	XP_023519924.1	CP12
Cucurbita pepo	111783452	XP_023520149.1	CP5	CpMYB116A
Cucurbita pepo	111783519	XP_023520216.1	CP2
Cucurbita pepo	111783607	XP_023520293.1	CP14
Cucurbita pepo	111783665	XP_023520349.1	CP3
Cucurbita pepo	111783943	XP_023520534.1	CP13
Cucurbita pepo	111784438	XP_023520914.1	CP13
Cucurbita pepo	111784447	XP_023520920.1	CP4
Cucurbita pepo	111784690	XP_023521076.1	CP12
Cucurbita pepo	111787434	XP_023523160.1	CP5	CpMYB62
Cucurbita pepo	111787446	XP_023523177.1	CP6
Cucurbita pepo	111787591	XP_023523374.1	CP1
Cucurbita pepo	111787755	XP_023523569.1	CP1
Cucurbita pepo	111787886	XP_023523747.1	CP2
Cucurbita pepo	111788261	XP_023524335.1	CP14
Cucurbita pepo	111788482	XP_023524586.1	CP14
Cucurbita pepo	111788821	XP_023525121.1	CP10
Cucurbita pepo	111788954	XP_023525317.1	CP11
Cucurbita pepo	111789007	XP_023525388.1	CP1
Cucurbita pepo	111789173	XP_023525604.1	CP13
Cucurbita pepo	111789326	XP_023525819.1	CP13
Cucurbita pepo	111789332	XP_023525825.1	CP12
Cucurbita pepo	111789336	XP_023525837.1	CP4
Cucurbita pepo	111789648	XP_023526052.1	CP13
Cucurbita pepo	111789794	XP_023526254.1	CP14
Cucurbita pepo	111789874	XP_023526354.1	CP12
Cucurbita pepo	111790103	XP_023526676.1	CP13
Cucurbita pepo	111790151	XP_023526750.1	CP11
Cucurbita pepo	111790154	XP_023526760.1	CP1
Cucurbita pepo	111790177	XP_023526784.1	CP8
Cucurbita pepo	111790257	XP_023526889.1	CP12
Cucurbita pepo	111790441	XP_023527101.1	CP12
Cucurbita pepo	111790754	XP_023527554.1	CP5	CpMYB2B-2
Cucurbita pepo	111790771	XP_023527593.1	CP5	CpMYB78B
Cucurbita pepo	111791166	XP_023528174.1	CP2
Cucurbita pepo	111791245	XP_023528278.1	CP15
Cucurbita pepo	111791337	XP_023528396.1	CP5	CpMYB21A
Cucurbita pepo	111791390	XP_023528479.1	CP6
Cucurbita pepo	111791555	XP_023528710.1	CP4
Cucurbita pepo	111791574	XP_023528732.1	CP9
Cucurbita pepo	111791649	XP_023528839.1	CP11
Cucurbita pepo	111791794	XP_023529043.1	CP11
Cucurbita pepo	111791854	XP_023529120.1	CP13
Cucurbita pepo	111792502	XP_023529781.1	CP10
Cucurbita pepo	111792676	XP_023529995.1	CP15
Cucurbita pepo	111793121	XP_023530624.1	CP14
Cucurbita pepo	111793210	XP_023530757.1	CP12
Cucurbita pepo	111793375	XP_023530986.1	CP3
Cucurbita pepo	111793425	XP_023531056.1	CP5	CpMYB116B
Cucurbita pepo	111793651	XP_023531401.1	CP9
Cucurbita pepo	111793653	XP_023531403.1	CP7
Cucurbita pepo	111793707	XP_023531481.1	CP15
Cucurbita pepo	111793709	XP_023531486.1	CP12
Cucurbita pepo	111793746	XP_023531542.1	CP7
Cucurbita pepo	111793965	XP_023531826.1	CP5	CpMYB21B
Cucurbita pepo	111793982	XP_023531843.1	CP14
Cucurbita pepo	111794481	XP_023532282.1	CP6
Cucurbita pepo	111794626	XP_023532475.1	CP8
Cucurbita pepo	111794682	XP_023532559.1	CP10
Cucurbita pepo	111794950	XP_023532934.1	CP8
Cucurbita pepo	111794967	XP_023532955.1	CP9
Cucurbita pepo	111794992	XP_023532978.1	CP12
Cucurbita pepo	111795165	XP_023533209.1	CP8
Cucurbita pepo	111795300	XP_023533402.1	CP15
Cucurbita pepo	111795562	XP_023533833.1	CP11
Cucurbita pepo	111795585	XP_023533866.1	CP2
Cucurbita pepo	111795653	XP_023533964.1	CP12
Cucurbita pepo	111795849	XP_023534223.1	CP9
Cucurbita pepo	111796117	XP_023534576.1	CP12
Cucurbita pepo	111796162	XP_023534652.1	CP1
Cucurbita pepo	111796250	XP_023534782.1	CP14
Cucurbita pepo	111796815	XP_023535350.1	CP2
Cucurbita pepo	111796823	XP_023535357.1	CP10
Cucurbita pepo	111797571	XP_023536385.1	CP1
Cucurbita pepo	111798064	XP_023536786.1	CP14
Cucurbita pepo	111798497	XP_023537457.1	CP3
Cucurbita pepo	111798776	XP_023537871.1	CP1
Cucurbita pepo	111798788	XP_023537883.1	CP14
Cucurbita pepo	111798858	XP_023537976.1	CP14
Cucurbita pepo	111798973	XP_023538104.1	CP12
Cucurbita pepo	111799200	XP_023538408.1	CP1
Cucurbita pepo	111799216	XP_023538436.1	CP14
Cucurbita pepo	111799778	XP_023539024.1	CP15
Cucurbita pepo	111799953	XP_023539258.1	CP11
Cucurbita pepo	111800060	XP_023539408.1	CP8
Cucurbita pepo	111800605	XP_023540145.1	CP2
Cucurbita pepo	111800687	XP_023540265.1	CP3
Cucurbita pepo	111800696	XP_023540277.1	CP5	CpMYB57B
Cucurbita pepo	111800736	XP_023540324.1	CP5	CpMYB78A
Cucurbita pepo	111800845	XP_023540491.1	CP14
Cucurbita pepo	111800916	XP_023540604.1	CP14
Cucurbita pepo	111800965	XP_023540671.1	CP13
Cucurbita pepo	111801209	XP_023540998.1	CP6
Cucurbita pepo	111801518	XP_023541306.1	CP3
Cucurbita pepo	111801956	XP_023541975.1	CP12
Cucurbita pepo	111802376	XP_023542488.1	CP4
Cucurbita pepo	111802549	XP_023542725.1	CP9
Cucurbita pepo	111802631	XP_023542831.1	CP2
Cucurbita pepo	111803179	XP_023543235.1	CP1
Cucurbita pepo	111803350	XP_023543479.1	CP1
Cucurbita pepo	111804012	XP_023544429.1	CP9
Cucurbita pepo	111804031	XP_023544463.1	CP9
Cucurbita pepo	111804251	XP_023544754.1	CP9
Cucurbita pepo	111804261	XP_023544765.1	CP14
Cucurbita pepo	111804460	XP_023545035.1	CP1
Cucurbita pepo	111804762	XP_023545320.1	CP12
Cucurbita pepo	111805248	XP_023545990.1	CP14
Cucurbita pepo	111805537	XP_023546414.1	CP7
Cucurbita pepo	111805965	XP_023547044.1	CP1
Cucurbita pepo	111806061	XP_023547176.1	CP2
Cucurbita pepo	111806147	XP_023547277.1	CP14
Cucurbita pepo	111807278	XP_023548704.1	CP13
Cucurbita pepo	111807335	XP_023548780.1	CP5	CpMYB2A
Cucurbita pepo	111807449	XP_023548949.1	CP8
Cucurbita pepo	111807747	XP_023549385.1	CP12
Cucurbita pepo	111808575	XP_023550424.1	CP7
Cucurbita pepo	111808600	XP_023550452.1	CP9
Cucurbita pepo	111808733	XP_023550652.1	CP11
Cucurbita pepo	111808952	XP_023550973.1	CP11
Cucurbita pepo	111809067	XP_023551169.1	CP5	CpMYB62A-1
Cucurbita pepo	111809084	XP_023551198.1	CP2
Cucurbita pepo	111809116	XP_023551236.1	CP11
Cucurbita pepo	111809450	XP_023551683.1	CP3
Cucurbita pepo	111809453	XP_023551684.1	CP5	CpMYB57A
Cucurbita pepo	111809903	XP_023552141.1	CP4
Cucurbita pepo	111810186	XP_023552561.1	CP1
Cucurbita pepo	111810652	XP_023553162.1	CP9
Cucurbita pepo	111811215	XP_023553736.1	CP8
Cucurbita pepo	111811569	XP_023554247.1	CP10
Cucurbita pepo	111811587	XP_023554284.1	CP6
Cucurbita pepo	111811684	XP_023554448.1	CP7
Cucurbita pepo	111811747	XP_023554539.1	CP9
Cucurbita pepo	111811793	XP_023554593.1	CP8

## Sheet: Supplementary Table S10
Supplementary Table S10: Primers used for qRT-PCR.
Gene	Primer	Sequence
CpACS11A	F	CGTCGTCTTAAGGCCTTTG
	R	GGTGTACCTAATTTAACGCAAC
CpACS27A	F	CCAATACGGACGGTGAA
	R	GGAGAAGCTGAAGAAGGAAG
CpEF1α	F	CGTCAAGAAGAAATAAGCCA
	R	CTACTACGAGAGAGAGAGCCG
CpACT	F	CCTCTCAATCCCAAAGCTA
	R	CGGCCTGGATAGCAACATA
